# Supplementary material for: Precise Structure and Anticoagulant Activity of Fucosylated Glycosaminoglycan from Apostichopus japonicus: Analysis of Its Depolymerized Fragments
Source: Mar Drugs. 2019 Mar 27;17(4):195. doi: 10.3390/md17040195 (PMC6520811; doi:10.3390/md17040195)
Supplement: Supplementary file 1 [file marinedrugs-17-00195-s001.zip]

Archive with 1 entries (1 files):
- marinedrugs-467526-SI.pdf
